# Supplementary material for: Early menarche is associated with disordered eating—results from a National Youth Survey
Source: Pediatr Res. 2025 Jan 16;98(3):909–17. doi: 10.1038/s41390-025-03852-1 (PMC12507651; doi:10.1038/s41390-025-03852-1)
Supplement: Supplementary file 2 — Supplemental Table 2 [file 41390_2025_3852_MOESM2_ESM.xlsx]

## Sheet: גיליון1
Supplemental Table 2. Multivariable logistic regression analyses for the associations between early pubertal maturation and disordered eating [sensitivity analysis #1]
Supplemental Table 2a. Multivariable logistic regression analyses for the associations between early age at menarche among girls and DE for each individual SCOFF items (separately) and DE by SCOFF score
	Model A		Model B
Outcome: positive SCOFF items and score	Odds ratio (95% CI)	p-value	Odds ratio (95% CI)	p-value
Do you make yourself sick because you feel uncomfortably full?	1.921 (1.395, 2.645)	<.001	2.007 (1.426, 2.826)	<.001
Do you worry you have lost control over how much you eat?	1.336 (1.065, 1.675)	0.012	1.244 (0.973, 1.590)	0.08
Have you ever lost more than 3 kg in weight over a three-month period?	1.496 (1.191, 1.878)	<.001	1.379 (1.075, 1.770)	0.012
Do you believe yourself to be fat when others say you are too thin?	1.331 (1.061, 1.669)	0.014	1.353 (1.060, 1.726)	0.015
Would you say that food dominates your life?	1.276 (1.015, 1.606)	0.037	1.309 (1.023, 1.674)	0.032
Disordered eating (≥ two affirmative responses)	1.601 (1.267, 2.022)	<.001	1.541 (1.194, 1.988)	<.001
Supplemental Table 2b. Multivariable logistic regression analyses for the associations between facial hair appearance among boys and DE for each individual SCOFF items (separately) and DE by SCOFF score
	Model A		Model B
Outcome: SCOFF items and score (Yes versus No)	Odds ratio (95% CI)	p-value	Odds ratio (95% CI)	p-value
Do you make yourself sick because you feel uncomfortably full?	1.319 (0.915, 1.902)	0.14	1.209 (0.814, 1.796)	0.35
Do you worry you have lost control over how much you eat?	1.034 (0.811, 1.318)	0.79	0.906 (0.695, 1.181)	0.47
Have you ever lost more than 3 kg in weight over a three-month period?	1.361 (1.088, 1.702)	0.007	1.296 (1.009, 1.663)	0.042
Do you believe yourself to be fat when others say you are too thin?	1.013 (0.759, 1.352)	0.93	0.898 (0.656, 1.228)	0.5
Would you say that food dominates your life?	1.073 (0.830, 1.387)	0.59	1.067 (0.812, 1.402)	0.64
Disordered eating (≥ two affirmative responses)	1.100 (0.876, 1.382)	0.41	0.956 (0.743, 1.228)	0.72
Results - Odds ratios (95% CI) for early vs. non-early puberty signs in girls defined as age at menarche <12.0 years versus age at menarche ≥12 as reference (odds ratio=1); in boys: age at facial hair appearance <13.0 vs. ≥13.0 as reference (odds ratio=1). n= 114 boys reported no facial hair but were younger than 13.0, so their facial hair status cannot be defined, and they were excluded from ana…
