# Supplementary material for: Early menarche is associated with disordered eating—results from a National Youth Survey
Source: Pediatr Res. 2025 Jan 16;98(3):909–17. doi: 10.1038/s41390-025-03852-1 (PMC12507651; doi:10.1038/s41390-025-03852-1)
Supplement: Supplementary file 3 — Supplemental Table 3 [file 41390_2025_3852_MOESM3_ESM.xlsx]

## Sheet: גיליון1
Supplemental Table 3. Multivariable logistic regression analyses for the associations between earlier/later pubertal maturation and disordered eating [sensitivity analysis #2]
Supplemental Table 3a. Multivariable logistic regression analyses for the associations between earlier/later age at menarche among girls and DE for each individual SCOFF items (separately) and DE by SCOFF score
	Model A			Model B
Outcome: positive SCOFF items and score		Odds ratio (95% CI)	p-value		Odds ratio (95% CI)	p-value
Do you make yourself sick because you feel uncomfortably full?	Earlier pubertal maturation	1.775 (1.255, 2.509)	<.001	Earlier pubertal maturation	1.794 (1.239, 2.597)	<.001
	Later pubertal maturation	0.713 (0.465, 1.093)		Later pubertal maturation	0.635 (0.390, 1.033)
Do you worry you have lost control over how much you eat?	Earlier pubertal maturation	1.217 (0.948, 1.562)	0.09	Earlier pubertal maturation	1.120 (0.856, 1.465)	0.55
	Later pubertal maturation	0.857 (0.679, 1.081)		Later pubertal maturation	0.928 (0.724, 1.191)
Have you ever lost more than 3 kg in weight over a three-month period?	Earlier pubertal maturation	1.436 (1.118, 1.846)	<.001	Earlier pubertal maturation	1.438 (1.094, 1.891)	0.014
	Later pubertal maturation	0.752 (0.593, 0.954)		Later pubertal maturation	0.889 (0.686, 1.152)
Do you believe yourself to be fat when others say you are too thin?	Earlier pubertal maturation	1.211 (0.943, 1.555)	0.23	Earlier pubertal maturation	1.234 (0.945, 1.613)	0.27
	Later pubertal maturation	0.932 (0.734, 1.184)		Later pubertal maturation	0.971 (0.752, 1.254)
Would you say that food dominates your life?	Earlier pubertal maturation	1.158 (0.899, 1.492)	0.47	Earlier pubertal maturation	1.166 (0.890, 1.527)	0.54
	Later pubertal maturation	1.082 (0.854, 1.370)		Later pubertal maturation	1.018 (0.790, 1.311)
Disordered eating (≥ two affirmative responses)	Earlier pubertal maturation	1.395 (1.079, 1.804)	0.003	Earlier pubertal maturation	1.373 (1.039, 1.814)	0.021
	Later pubertal maturation	0.798 (0.632, 1.008)		Later pubertal maturation	0.849 (0.660, 1.092)
Supplemental Table 3b. Multivariable logistic regression analyses for the associations between earlier/later facial hair appearance among boys and DE for each individual SCOFF items (separately) and DE by SCOFF score
	Model A			Model B
Outcome: SCOFF items and score (Yes versus No)		Odds ratio (95% CI)	p-value		Odds ratio (95% CI)	p-value
Do you make yourself sick because you feel uncomfortably full?	Earlier pubertal maturation	1.418 (0.834, 2.412)	0.36	Earlier pubertal maturation	1.333 (0.750, 2.367)	0.39
	Later pubertal maturation	1.184 (0.740, 1.896)		Later pubertal maturation	1.307 (0.781, 2.185)
Do you worry you have lost control over how much you eat?	Earlier pubertal maturation	0.929 (0.638, 1.351)	0.36	Earlier pubertal maturation	0.871 (0.578, 1.313)	0.79
	Later pubertal maturation	0.816 (0.615, 1.083)		Later pubertal maturation	0.968 (0.707, 1.326)
Have you ever lost more than 3 kg in weight over a three-month period?	Earlier pubertal maturation	1.410 (1.005, 1.976)	0.017	Earlier pubertal maturation	1.602 (1.102, 2.329)	0.021
	Later pubertal maturation	0.774 (0.597, 1.003)		Later pubertal maturation	0.846 (0.631, 1.134)
Do you believe yourself to be fat when others say you are too thin?	Earlier pubertal maturation	0.982 (0.637, 1.513)	0.97	Earlier pubertal maturation	1.041 (0.655, 1.655)	0.95
	Later pubertal maturation	0.960 (0.675, 1.365)		Later pubertal maturation	1.055 (0.718, 1.550)
Would you say that food dominates your life?	Earlier pubertal maturation	1.190 (0.809, 1.750)	0.63	Earlier pubertal maturation	1.177 (0.782, 1.774)	0.69
	Later pubertal maturation	1.068 (0.807, 1.412)		Later pubertal maturation	1.069 (0.788, 1.451)
Disordered eating (≥ two affirmative responses)	Earlier pubertal maturation	0.982 (0.693, 1.391)	0.51	Earlier pubertal maturation	1.025 (0.701, 1.497)	0.99
	Later pubertal maturation	0.854 (0.654, 1.116)		Later pubertal maturation	1.000 (0.741, 1.348)
Results - Odds ratios (95% CI) for earlier (<−1 standard deviation from the mean age of menarche in girls or facial hair development in boys) and later (≥1 standard deviation) pubertal signs vs. normal (−1 ≤ standard deviation < 1): In girls, earlier pubertal maturation was defined as menarche before age 11.4, later maturation as menarche at or after age 13.6, and normal maturation as ages 11.4 t…
